# Supplementary material for: Noninvasive prescreening of pediatric adenoid hypertrophy using quantified MFCC statistics and clinical features: development and external validation
Source: Front Bioeng Biotechnol. 2026 Feb 5;14:1740863. doi: 10.3389/fbioe.2026.1740863 (PMC12916551; doi:10.3389/fbioe.2026.1740863)
Supplement: Supplementary file 1 [file Table1.xlsx]

## Sheet: S1
	Table S1. Baseline characteristics of healthy participants stratified by study center
	Variable	Center 1 (n=69)	Center 2 (n=13)	t/U/χ²	P value
	Age	7.20 (5.91, 8.83)	6.92 (5.78, 8.24)	454	0.95
	Gender			0.1	0.7505
	girl	36 (52.17%)	8 (61.54%)
	boy	33 (47.83%)	5 (38.46%)
	Height	124.83 ± 14.71	130.15 ± 20.56	-1.12	0.2663
	Weight	23.00 (20.00, 30.00)	22.00 (19.00, 27.00)	455	0.94
	Mouth Breathing			NA	0.5049
	negative	51 (73.91%)	11 (84.62%)
	positive	18 (26.09%)	2 (15.38%)
	Snoring			NA	0.4973
	negative	49 (71.01%)	11 (84.62%)
	positive	20 (28.99%)	2 (15.38%)
	Tonsil Hypertrophy			NA	0.3377
	negative	48 (69.57%)	7 (53.85%)
	positive	21 (30.43%)	6 (46.15%)
	AR History			NA	0.7575
	negative	42 (60.87%)	9 (69.23%)
	positive	27 (39.13%)	4 (30.77%)
	Sinusitis History			NA	>0.99
	negative	63 (91.30%)	12 (92.31%)
	positive	6 (8.70%)	1 (7.69%)
	Otitis Media History			NA	>0.99
	negative	62 (89.86%)	12 (92.31%)
	positive	7 (10.14%)	1 (7.69%)
	Asthma			NA	>0.99
	negative	65 (94.20%)	13 (100.00%)
	positive	4 (5.80%)	0 (0.00%)
	Respiratory Infection in 2 Weeks			NA	>0.99
	negative	57 (82.61%)	11 (84.62%)
	positive	12 (17.39%)	2 (15.38%)
	Laryngopharyngeal Reflux			NA	0.1688
	negative	48 (69.57%)	12 (92.31%)
	positive	21 (30.43%)	1 (7.69%)
	Voice Disorder			NA	>0.99
	negative	66 (95.65%)	13 (100.00%)
	positive	3 (4.35%)	0 (0.00%)
	MFCC-Mean	-28.70 (-33.90, -27.01)	-26.63 (-28.09, -22.69)	307	0.0732
	MFCC-Var	15301.81 (12305.23, 18099.27)	13523.44 (10341.98, 15151.54)	576	0.1075
	MFCC-Std	123.25 ± 20.10	116.02 ± 16.13	1.22	0.2246
	MFCC-25%	-28.25 ± 7.40	-24.95 ± 8.62	-1.44	0.1549
	MFCC-75%	12.73 ± 5.35	8.42 ± 4.18	2.75	0.0075
	MFCC-Min	-384.08 (-430.26, -334.78)	-346.00 (-374.73, -306.45)	325	0.1193
	MFCC-Max	174.76 ± 20.00	171.82 ± 23.50	0.47	0.638
	MFCC-Median	-8.47 ± 5.12	-7.66 ± 3.35	-0.55	0.5857
	MFCC-Skew	-1.57 ± 0.36	-1.51 ± 0.41	-0.57	0.5718
	MFCC-Kurtosis	2.65 ± 0.73	2.60 ± 0.56	0.23	0.8213
	A two-sided P <0.05 was considered statistically significant. Continuous variables are presented as mean ± standard deviation (Mean ± SD) if normally distributed and compared using the independent-samples t test; otherwise, they are shown as median (interquartile range) and compared using the Mann–Whitney U test. Categorical variables are expressed as counts (percentages) and compared using Pears…

## Sheet: S2
	Table S2. Baseline characteristics of adenoid hypertrophy participants stratified by study center
	Variable	Center 1 (n=92)	Center 2 (n=28)	t/U/χ²	P value
	Age	6.01 (4.64, 7.46)	7.50 (6.12, 9.20)	764.5	<0.01
	Gender			<0.01	>0.99
	girl	33 (35.87%)	10 (35.71%)
	boy	59 (64.13%)	18 (64.29%)
	Height	120.00 (110.00, 130.00)	130.00 (120.00, 142.00)	796	<0.01
	Weight	23.00 (19.00, 29.25)	25.80 (20.88, 38.50)	991	0.0656
	Mouth Breathing			0.63	0.4288
	negative	36 (39.13%)	8 (28.57%)
	positive	56 (60.87%)	20 (71.43%)
	Snoring			<0.01	>0.99
	negative	51 (55.43%)	15 (53.57%)
	positive	41 (44.57%)	13 (46.43%)
	Tonsil Hypertrophy			2.08	0.1488
	negative	46 (50.00%)	9 (32.14%)
	positive	46 (50.00%)	19 (67.86%)
	AR History			0.25	0.614
	negative	23 (25.00%)	9 (32.14%)
	positive	69 (75.00%)	19 (67.86%)
	Sinusitis History			NA	0.5419
	negative	80 (86.96%)	23 (82.14%)
	positive	12 (13.04%)	5 (17.86%)
	Otitis Media History			NA	0.0716
	negative	81 (88.04%)	20 (71.43%)
	positive	11 (11.96%)	8 (28.57%)
	Asthma			NA	0.5528
	negative	90 (97.83%)	27 (96.43%)
	positive	2 (2.17%)	1 (3.57%)
	Respiratory Infection in 2 Weeks			0.17	0.6792
	negative	70 (76.09%)	23 (82.14%)
	positive	22 (23.91%)	5 (17.86%)
	Laryngopharyngeal Reflux			0.42	0.5173
	negative	44 (47.83%)	16 (57.14%)
	positive	48 (52.17%)	12 (42.86%)
	Voice Disorder			NA	>0.99
	negative	90 (97.83%)	28 (100.00%)
	positive	2 (2.17%)	0 (0.00%)
	MFCC-Mean	-30.23 (-33.79, -27.70)	-29.36 (-31.40, -25.96)	1029	0.109
	MFCC-Var	13420.22 (11465.34, 17344.54)	14921.16 (12879.84, 15530.43)	1235	0.746
	MFCC-Std	115.56 (106.46, 131.58)	122.09 (113.03, 124.58)	1238	0.76
	MFCC-25%	-32.16 ± 7.75	-32.15 ± 9.28	<0.01	>0.99
	MFCC-75%	11.52 (8.83, 14.63)	12.94 (9.22, 16.91)	1115	0.2862
	MFCC-Min	-364.87 (-415.47, -326.58)	-382.77 (-399.16, -353.92)	1334	0.7789
	MFCC-Max	176.00 (161.48, 184.55)	172.07 (156.78, 183.26)	1432	0.3753
	MFCC-Median	-8.96 ± 4.74	-8.00 ± 6.83	-0.84	0.4006
	MFCC-Skew	-1.53 (-1.71, -1.31)	-1.62 (-1.81, -1.51)	1620	0.0392
	MFCC-Kurtosis	2.59 (2.12, 2.89)	2.69 (2.58, 2.93)	1013	0.0886
	A two-sided P <0.05 was considered statistically significant. Continuous variables are presented as mean ± standard deviation (Mean ± SD) if normally distributed and compared using the independent-samples t test; otherwise, they are shown as median (interquartile range) and compared using the Mann–Whitney U test. Categorical variables are expressed as counts (percentages) and compared using Pears…
